# Supplementary material for: Learning interpretable representations of single-cell multi-omics data with multi-output Gaussian processes
Source: Nucleic Acids Res. 2025 Jul 22;53(14):gkaf630. doi: 10.1093/nar/gkaf630 (PMC12282953; doi:10.1093/nar/gkaf630)
Supplement: gkaf630_Supplemental_Files [file gkaf630_supplemental_files.zip]

Archive with 2 entries (2 files):
- MOGP_NAR_supplement.pdf
- MOMO-GP-code.zip
